# Supplementary material for: Optimizing trap design, lure, and color for monitoring Chrysobothris mali (Coleoptera: Buprestidae) in California walnut orchards
Source: Environ Entomol. 2026 Apr 16;55(2):nvag033. doi: 10.1093/ee/nvag033 (PMC13107124; doi:10.1093/ee/nvag033)
Supplement: nvag033_Supplementary_Data [file nvag033_supplementary_data.zip]

Archive with 2 entries (2 files):
- Supp Fig 1a-c.pptx
- Supp Fig 2.pptx
